# Supplementary material for: Arthropod Ectoparasites Have Potential to Bind SARS-CoV-2 via ACE
Source: Viruses. 2021 Apr 19;13(4):708. doi: 10.3390/v13040708 (PMC8073597; doi:10.3390/v13040708)
Supplement: Supplementary file 1 [file viruses-13-00708-s001.zip]

Archive with 1 entries (1 files):
- viruses-1189319-supplementary.pdf
